# Supplementary material for: Prosaposin in seminal plasma on the day of oocyte retrieval is associated with normal fertilization and embryo development in in vitro fertilization cycles
Source: PeerJ. 2019 Dec 11;7:e8177. doi: 10.7717/peerj.8177 (PMC6911340; doi:10.7717/peerj.8177)
Supplement: Supplemental Information 1 [file peerj-07-8177-s001.xlsx]

## Sheet: OPU
Cycle ID	Psap	Couple_ID	Female age	Male age	Female BMI	Female basal_FSH	Female basal_LH	Female Basal_E2	Female Basal_T	AFC	smoker	male BMI	Semen_volume	Sperm concentration	Normal morphology	Motility	PR	NP	IM	Total Gn	Gn duration	Starting dose	EM thickness	Postwash sperm concentration	Postwash sperm motility	Post wash PR	Post wash NP	Oocyte yield	MII	Fertilization	Normal fertilization	Normal fertilization <50%	Good embryo rate	Good embryo	Stage_ET	No_ET	Top	pregnancy	Normozoospermia	asthenozoospermia	asthenoteratozoospermia	oligoasthenozoospermia	oligoasthenoteratozoospermia	oligoteratozoospermia	oligozoospermia	teratozoospermia	Male basal FSH
181220	58.901	180913	28	29	20.9	7.17	3.02	19	0.43	13	1	23.3887	3	76.93	6	40.26	28.9	11.36	59.74	1350	9	150	14.2	55	98	95	3	14	13	12	9	0	55.5556	5	3	2	0	1	0	1	0	0	0	0	0	0	5.2
181231	72.2341	180922	29	32	18	8.88	5.72	50	0.51	12	0	21.3039	3	106.2	6.5	72.6	34	38.6	27.4	1650	11	150	14.4	55	98	95	3	9	9	9	6	0	83.3333	5	3	2	0	0	1	0	0	0	0	0	0	0	2.7
181248	108.106	180933	33	39	20	9.51	5.27	45	0.36	9	0	24.7676	3	63.7	30	52.94	48.24	4.71	47.06	2475	11	225	14.8	50	95	90	5	13	12	12	9	0	77.7778	7	5	1	0	1	1	0	0	0	0	0	0	0	4.2
181254	86.8369	180938	43	43	23	7.91	4.37	58	0.26	5	1	24.6755	1.8	182.6	5	38	31	7	62	2025	9	225	11.3	30	99	96	3	8	8	8	7	0	42.8571	3	3	2	0	1	0	1	0	0	0	0	0	0	10.5
181288	55.7265	180961	36	38	16.8	7.97	3.44	72	0.86	5	0	21.9713	2	34.14	9	41.46	36.59	4.88	58.54	3375	15	225	11.8	30	99	96	3	10	9	7	4	1	50	2	3	2	0	0	1	0	0	0	0	0	0	0	3.5
181286	73.5039	180959	30	35	22	7.41	1.79	49	1.08	11	0	28.7317	2.5	77.6	22.5	35.19	26.18	9.01	64.81	2700	12	225	21.5	30	99	97	2	10	9	9	8	0	62.5	5	5	1	0	1	0	1	0	0	0	0	0	0	4.9
181289	87.1544	180962	31	31	22.5	8.68	7.34	40	0.57	9	1	32.6531	2	196.5	10.5	93.56	64.41	29.15	6.44	2700	12	225	11.4	30	99	97	2	13	11	10	9	0	55.5556	5	5	1	0	0	1	0	0	0	0	0	0	0	5.2
181290	53.1868	180963	30	36	21.3	4.56	3.63	44	0.52	12	1	23.3844	3.5	172.3	11	48	41	7	52	3375	15	225	12.5	45	98	95	3	8	8	6	4	1	100	4	3	2	0	1	1	0	0	0	0	0	0	0	3.5
181295	56.9963	180968	29	34	20.9	7.63	3.92	93	0.46	12	1	22.3094	3	137.9	5.5	60	51	9	40	2925	13	225	13.4	40	98	95	3	11	11	11	10	0	60	6	3	2	0	0	1	0	0	0	0	0	0	0	7.8
181299	53.8217	180972	31	33	21.9	6.05	4.37	67	0.97	12	0	22.8625	4	34	5	61	43	18	39	2775	13	187.5	8.6	35	98	95	3	14	14	10	6	1	83.3333	5	5	1	1	1	1	0	0	0	0	0	0	0	2.2
181297	59.5359	180970	31	35	17.6	7.28	9.59	46.83	0.51	15	1	22.4913	1.8	83	4	61	55	6	39	1350	9	150	8.4	30	99	96	3	8	8	5	2	1	50	1	3	1	1	1	1	0	0	0	0	0	0	0	5.2
181301	42.7109	180974	29	29	17.8	6.14	6.35	18	0.41	8	1	25.9516	2	181.4	8.5	52	46	6	48	2250	14	150	12	60	98	95	3	9	8	8	8	0	62.5	5	5	1	1	1	1	0	0	0	0	0	0	0	2.6
181317	67.1548	173123	35	44	24.1	6.65	3.66	61	0.25	8	0	21.4844	2.5	93.92	5	60.85	47.23	13.62	39.15	2362.5	12	187.5	9.8	80	95	90	5	11	9	9	8	0	0	0	3	2	0	0	1	0	0	0	0	0	0	0	7.2
181322	53.8217	180990	24	24	19.4	6.37	3.49	22	0.6	10	1	25.4694	1.5	21.58	6	39.35	29.17	10.19	60.65	2700	12	225	8.5	50	95	90	5	10	8	8	6	0	83.3333	5	3	2	1	1	0	1	0	0	0	0	0	0	2.7
181355	56.9963	181016	33	32	19.8	5.88	5.36	42	0.3	9	1	24.8016	1.6	64.8	16	59	48	11	41	2400	12	150	9.9	29	99	96	3	12	10	9	8	0	87.5	7	5	1	0	1	1	0	0	0	0	0	0	0	2.7
181352	58.5836	181013	42	40	21.2	5.9	4.17	52	0.39	8	0	25.4028	4	161	10.5	39	30	9	61	2700	12	225	9.9	50	95	90	5	9	8	7	4	1	25	1	3	2	0	0	0	1	0	0	0	0	0	0	6.8
181348	40.4887	181009	23	23	18.4	7.93	4.38	31	0.35	10	1	19.7232	2.4	31.54	8	57.47	47.51	9.95	42.53	1987.5	12	150	7.8	65	98	95	3	9	8	8	7	0	71.4286	5	5	1	0	0	1	0	0	0	0	0	0	0	3.4
181364	43.6632	181021	35	35	22.6	6.66	3.7	55	0.41	8	1	23.1834	1	195.17	4	44.54	27.65	16.89	55.46	2925	13	225	12.5	25	99	96	3	7	7	7	7	0	71.4286	5	3	2	1	1	0	1	0	0	0	0	0	0	5.2
181396	58.5836	181043	36	35	22.8	8.91	2.48	53	0.57	5	0	26.0276	7.3	46.76	5	60.26	54.27	5.98	39.74	3375	15	225	11	30	95	90	5	9	8	5	4	1	25	1	3	2	0	1	1	0	0	0	0	0	0	0	5.2
181390	47.7901	181039	32	34	18.8	8.03	7.17	34	0.58	15	1	20.202	1.5	16.79	6	27.38	20.83	6.55	72.62	2250	12	187.5	15.1	40	98	95	3	15	14	14	9	0	55.5556	5	3	2	1	0	0	1	0	0	0	0	0	0	4
181421	70.9643	181061	26	33	22.2	5.69	3.6	23	0.7	24	1	21.7738	1.6	73.6	11	41.63	35.75	5.88	58.37	2212.5	15	112.5	14	45	98	95	3	11	11	11	9	0	66.6667	6	5	1	0	1	1	0	0	0	0	0	0	0	2.8
181419	49.6948	181059	30	32	19.6	5.95	1.77	68	0.34	9	0	27.7177	1.6	128.39	25	63.04	47.28	15.76	36.96	2400	12	150	13.4	35	99	97	2	12	10	9	7	0	71.4286	5	3	1	0	0	1	0	0	0	0	0	0	0	5.2
181428	138.582	172416	33	37	20.9	7.61	4.1	35	0.65	7	0	18.937	1.5	24.98	7	25	23	2	75	2925	13	225	11.5	30	98	90	8	10	8	8	7	0	85.7143	6	3	2	0	1	0	1	0	0	0	0	0	0	3.9
181435	81.4402	170269	38	43	20.9	6.84	3.97	75	0.38	4	0	22.4913	3	63.35	3.5	18.08	14.62	3.46	81.92	2925	13	225	11.4	50	98	95	3	12	10	10	7	0	71.4286	5	3	2	0	1	0	0	1	0	0	0	0	0	2.1
181433	39.8538	181069	30	30	19.5	7.01	5.52	32	0.45	25	0	22.4913	3	25.6	1.5	42.93	38	4.88	57.07	1500	10	150	8.5	25	95	90	5	12	12	12	11	0	45.4545	5	5	1	0	1	0	0	0	0	0	0	0	1	4.3
181430	56.9963	181066	27	25	20.1	10.66	7.1	37	0.57	10	1	16.3265	1.6	116.9	9	58.4	40.17	18.23	41.6	2925	13	225	10.1	45	95	90	5	18	17	17	8	1	50	4	3	2	0	1	1	0	0	0	0	0	0	0	2.9
181440	105.884	181073	43	43	22.7	9.84	4.41	64	0.24	17	0	25.4767	3	132.89	4.5	58.9	39.6	19.3	41.1	2475	11	225	8.8	35	98	95	3	13	11	8	7	0	42.8571	3	3	2	1	0	1	0	0	0	0	0	0	0	4.6
181441	58.901	181074	34	31	20	7.09	4.45	22	0.3	13	0	20.9573	4	40.8	7	36.73	28.16	8.57	63.27	2062.5	12	150	8.5	50	95	90	5	11	9	9	7	0	42.8571	3	5	1	0	1	0	1	0	0	0	0	0	0	3.1
181446	58.5836	181078	28	29	19.3	7.76	6.19	28	0.66	15	0	26.5731	0.8	78.27	4.5	84.68	59.57	25.11	15.32	3150	14	225	10.8	35	99	96	3	14	14	14	13	0	46.1538	6	5	1	0	1	1	0	0	0	0	0	0	0	5.2
181456	37.9491	181084	29	32	19.1	4.02	4.27	24	0.6	23	1	20.7612	2.5	16	9.5	52	26	26	48	3937.5	23	150	15.4	40	98	95	3	15	13	4	3	1	100	3	3	1	0	1	0	1	0	0	0	0	0	0	5.2
181457	56.9963	142450	30	31	22.4	4.59	2.74	25	0.24	11	1	24.3824	4	104.24	6	55.91	34.82	21.09	44.09	1875	10	187.5	11.4	40	97	95	2	8	8	8	6	0	66.6667	4	5	1	0	0	1	0	0	0	0	0	0	0	4.6
181468	33.8222	181090	33	37	24.2	7.28	4.3	18	0.38	11	0	22.1367	3.5	78.27	5.5	27.23	15.74	11.49	72.77	2925	13	225	12	30	99	97	2	16	15	15	12	0	33.3333	4	3	2	0	1	0	1	0	0	0	0	0	0	5.2
181469	57.3137	181091	39	43	22	7.01	5.75	28	0.38	17	1	31.7418	1.5	131.55	4	59.75	45.57	14.18	40.25	2250	13	150	8.7	55	98	95	3	10	9	9	8	0	62.5	5	5	1	0	0	1	0	0	0	0	0	0	0	7.3
181470	73.1864	181092	29	34	23.2	7.22	3.39	30	0.51	12	1	18.5185	2.5	56.45	8	14.16	10.62	3.54	85.84	2700	12	225	10.6	40	95	90	5	14	13	12	10	0	70	7	5	1	0	1	0	1	0	0	0	0	0	0	5.4
181497	44.2981	181118	31	33	20.7	6.04	5.46	39.66	2.84	13	1	18.5911	3	106.6	8.5	23	15	8	77	2250	10	225	11.4	30	95	90	5	9	9	9	8	0	37.5	3	5	1	0	0	0	1	0	0	0	0	0	0	5.4
181515	43.3458	173000	28	27	21.8	9.34	18.41	76	0.91	19	1	26.9896	2.5	39.63	8.5	60.08	56.3	3.78	39.92	1575	8	200	7.1	40	98	95	3	13	13	13	9	0	77.7778	7	5	1	0	1	1	0	0	0	0	0	0	0	7
181512	48.1076	181133	32	36	22.7	6.18	8.06	46	0.19	13	1	23.0518	2	58.7	12.5	65.11	50.21	14.89	34.89	3075	15	150	10.6	55	98	95	3	12	11	10	9	0	55.5556	5	3	1	1	1	1	0	0	0	0	0	0	0	12.3
181516	35.092	181136	29	29	20.3	4.92	2.01	49	0.64	16	0	31.6263	2	59.9	6	63	50	13	37	1837.5	11	150	10.2	60	98	95	3	10	10	9	5	1	100	5	3	2	1	0	1	0	0	0	0	0	0	0	2.5
181530	33.5047	181148	24	22	22	4.14	3.56	29.53	0.44	24	0	21.551	1.5	30.26	2.5	34.43	30.19	4.25	65.57	1350	9	150	13.6	30	95	90	5	11	11	11	8	0	25	2	5	1	0	1	0	0	1	0	0	0	0	0	11
181529	35.092	181147	31	31	18.9	9.26	7.18	35	0.35	12	0	21.4844	2.5	48.1	15	81	65	16	19	2700	12	225	9.3	35	95	90	5	8	8	8	4	1	75	3	3	1	0	1	1	0	0	0	0	0	0	0	6.4
181526	41.7585	181144	24	24	22.3	8.61	3.42	51	0.27	7	1	21.3839	4	47.4	5	59	45	14	41	2700	12	225	13.6	30	95	90	5	9	8	6	5	0	60	3	5	1	0	0	1	0	0	0	0	0	0	0	4.9
181549	23.9811	181162	34	34	20.8	6.16	3.86	28	0.42	12	1	20.7612	2.2	36.47	5	65.3	60.73	4.57	34.7	2100	10	187.5	18.9	45	97	94	3	16	16	14	13	0	53.8462	7	3	2	0	1	1	0	0	0	0	0	0	0	3.3
181546	32.2349	181160	27	31	21	5.17	2.3	30	0.32	15	1	18.2531	4	14.59	6	48.63	41.1	7.53	51.37	2250	10	225	10.9	25	95	90	5	9	8	7	5	0	40	2	3	2	0	0	0	0	0	0	0	0	1	0	6.1
181548	25.8858	181161	32	31	19.9	7.63	3.7	54	0.5	11	0	28.0102	1.3	23.87	24	26.51	22.79	3.72	73.49	1950	10	150	9.5	50	97	94	3	13	12	11	10	0	60	6	3	2	1	1	0	1	0	0	0	0	0	0	3.6
181537	24.2985	181151	26	26	17.9	5.47	3.53	22	0.57	9	1	21.7993	3	103.8	4	52	44	8	48	2212.5	13	150	11.7	50	97	94	3	11	10	8	6	0	16.6667	1	3	2	0	0	1	0	0	0	0	0	0	0	8.6
181561	36.3618	181170	28	30	21.3	8.51	6.44	16	0.7	10	1	17.9592	3	62.8	2	54	41	13	46	2475	11	225	11.9	35	97	92	5	16	16	16	12	0	33.3333	4	5	1	0	1	0	0	0	0	0	0	0	1	6.6
181557	27.1556	181167	32	34	18.2	7.43	3.81	9	0.55	13	1	20.2449	3	55	8	59	43	16	41	2775	18	112.5	8.8	40	98	95	3	14	12	12	10	0	60	6	3	2	0	0	1	0	0	0	0	0	0	0	3
181560	21.4415	130589	34	35	22.4	9.31	3.98	30	0.42	12	1	31.1419	2	82.6	9	37.46	32.45	5.01	62.54	3825	17	225	10.2	55	98	95	3	12	12	11	9	0	33.3333	3	5	1	0	1	1	0	0	0	0	0	0	0	5.2
181559	43.3458	181169	31	30	22.8	7.42	7.98	16	0.83	21	1	19.0311	4	86.3	3	34	23	11	66	3000	15	150	12.1	30	95	90	5	11	11	9	9	0	55.5556	5	3	1	0	0	0	0	1	0	0	0	0	0	11.4
181570	28.108	181177	30	33	20	5.77	5.96	31	0.62	18	1	28.7274	2	114.7	4	51	43	8	49	1875	10	187.5	8.1	30	99	97	2	12	10	10	9	0	22.2222	2	3	1	0	0	1	0	0	0	0	0	0	0	4
181571	27.4731	181178	27	31	18.7	6.4	4.06	34	0.58	13	0	23.939	3	86.59	11.5	30	26.54	3.46	70	1950	12	112.5	11.9	30	99	95	4	7	7	7	4	0	50	2	3	2	0	1	0	1	0	0	0	0	0	0	3.3
181580	20.8066	181185	29	34	17.6	8.34	21.93	80	0.47	24	0	23.5294	2	144.1	10.5	48	39	9	52	3375	20	112.5	9.2	35	99	97	2	13	13	13	12	0	58.3333	7	5	1	0	1	1	0	0	0	0	0	0	0	2
181589	22.3938	181193	23	24	18.7	5.57	4.97	42.5	0.16	11	0	21.7738	2	22.54	14	44.33	39.9	4.43	55.67	3150	14	225	13.5	55	98	95	3	8	8	8	8	0	62.5	5	5	1	1	1	1	0	0	0	0	0	0	0	4.7
181588	27.7905	181192	23	27	23.5	5.31	4.6	40	0.75	17	0	22.3094	2	37.47	4	43.56	36.89	6.67	56.44	1800	10	150	14.2	30	95	90	5	8	8	8	6	0	100	6	5	1	1	1	1	0	0	0	0	0	0	0	4.5
181608	23.9811	181208	31	30	23.5	6.03	5.52	65	0.48	8	0	19.5918	3.5	26.35	6	29.38	18.96	10.43	70.62	2925	15	150	11.5	30	99	97	2	10	10	10	7	0	71.4286	5	5	1	0	1	0	1	0	0	0	0	0	0	2.7
181604	30.3302	181205	29	30	24.3	5.24	3.04	48.83	0.19	6	0	25.3906	2.5	20.38	10	46.57	44.61	1.96	53.43	3150	14	225	9.9	25	99	95	4	10	10	3	3	1	100	3	3	2	0	0	1	0	0	0	0	0	0	0	5.2
181612	238.879	181211	32	32	21.6	6.17	3.23	28	0.53	10	1	27.6817	2.5	236.13	6	66.57	41.75	24.82	33.43	2700	12	225	9.6	60	98	95	3	16	16	16	9	0	55.5556	5	3	1	0	0	1	0	0	0	0	0	0	0	6.5
181613	195.215	181212	28	28	19.4	5.23	2.62	66.44	4.55	18	1	20.202	2	50.71	11.5	69.95	61.08	8.87	30.05	2475	12	225	11.9	50	98	95	3	13	13	12	12	0	66.6667	8	3	2	0	1	1	0	0	0	0	0	0	0	5.7
181629	185.877	181223	38	42	19.8	4.71	6.73	50	0.81	26	1	24.7676	2	90.4	4	51	40	11	49	1687.5	9	187.5	10	30	99	97	2	11	11	11	8	0	62.5	5	3	2	0	0	1	0	0	0	0	0	0	0	7.4
181646	254.779	181239	26	24	21.2	5.51	4.85	61	1	24	0	25.2595	2	105.58	11.5	58.36	43.22	15.14	41.64	2437.5	16	112.5	9.4	35	98	95	3	16	15	15	14	0	85.7143	12	5	1	0	1	1	0	0	0	0	0	0	0	5.6
181656	260.836	181248	30	29	24.1	6.28	7.42	42	0.66	25	0	23.04	2.6	50.21	3	34.83	26.37	8.46	65.17	2175	12	150	9	30	98	94	4	15	15	14	12	0	25	3	5	1	0	1	0	0	1	0	0	0	0	0	2.6
181657	316.407	181249	28	26	19.4	8.01	3.47	14	0.41	14	1	24.7409	3	51.46	5.5	53.88	47.57	6.31	46.12	1650	11	150	9	25	99	97	2	9	9	9	7	0	71.4286	5	3	2	0	1	1	0	0	0	0	0	0	0	5.8
181649	187.644	181242	28	29	21.4	4.87	4.01	18	0.97	24	1	22.8571	2.5	56.2	2	66.22	57.33	8.89	33.78	1725	12	150	10.3	35	99	97	2	15	15	15	12	0	58.3333	7	5	1	0	1	0	0	0	0	0	0	0	1	3.7
181655	182.596	181247	38	35	22.6	6.17	4.03	88	0.24	15	0	27.6817	3	129.9	5.5	49	39	10	51	2700	12	225	8.5	45	97	90	7	12	12	12	10	0	80	8	3	2	0	1	1	0	0	0	0	0	0	0	5.3
181666	115.966	181255	33	32	23	9.31	3.12	34	0.32	14	1	25.9516	3	56.2	8	45.78	38.22	7.56	54.22	2925	13	225	10.1	40	98	95	3	15	13	13	10	0	50	5	3	2	0	1	1	0	0	0	0	0	0	0	6.7
181679	140.447	181266	25	27	23.8	5.52	6.17	57	0.33	18	0	22.4913	4	19.58	3	30.1	20.92	9.18	69.9	2925	13	225	11.2	35	98	95	3	13	12	11	9	0	88.8889	8	3	1	1	1	0	0	1	0	0	0	0	0	7.3
181709	112.937	181287	32	34	23.3	5.09	4.24	40	0.67	19	0	30.4834	2	118.57	12	28.93	21.07	7.87	71.07	2475	11	225	14.8	50	98	92	6	20	19	19	14	0	64.2857	9	3	1	0	1	0	1	0	0	0	0	0	0	10.5
181715	145.495	181292	32	30	22.2	6.77	7.8	58	0.58	20	1	21.4996	2	17.19	3	40.12	34.3	5.81	59.88	1500	10	150	10.6	30	95	90	5	9	9	4	4	1	50	2	3	1	0	1	0	0	0	0	0	0	0	1	4.2
181733	113.946	181304	32	31	22	6.89	2.54	8	0.34	4	0	21.2585	3	19.4	4.5	60	41	19	40	2325	11	150	9.7	30	98	95	3	17	17	15	12	0	33.3333	4	3	2	0	1	1	0	0	0	0	0	0	0	5.2
181755	150.795	181322	33	38	23.4	6.99	4.12	27	0.47	14	1	26.1224	3.2	77.7	3	54	41	13	46	2475	11	225	8.6	30	97	95	2	9	8	7	6	0	83.3333	5	3	2	0	1	0	0	0	0	0	0	0	1	3.8
181759	223.23	181326	32	30	21.7	4.48	3.38	38	0.3	10	0	18.7328	2.3	58.35	3	35.96	30.82	5.14	64.04	2250	13	150	10.3	40	98	95	3	10	10	10	8	0	87.5	7	5	1	0	0	0	0	1	0	0	0	0	0	3.1
181758	124.799	181325	35	37	21.8	6.11	4.92	35.16	0.19	5	0	22.46	2	80.7	11.5	47	35	12	53	2475	11	225	13.1	30	99	97	2	10	9	7	5	1	20	1	5	1	0	0	1	0	0	0	0	0	0	0	4.9
181777	143.476	181338	31	31	23.3	6.26	2.97	27	0.86	18	1	28.3937	2.6	35.3	5.5	35.85	29.72	6.13	64.15	2737.5	13	187.5	12.1	30	95	90	5	16	15	14	11	0	81.8182	9	3	2	0	1	0	1	0	0	0	0	0	0	5.2
181785	159.629	181345	30	32	22.3	6.15	3.92	58	0.47	26	0	23.7118	2.5	96.9	4	54	46	8	46	2362.5	13	112.5	13.2	45	98	95	3	11	11	11	8	0	50	4	3	1	0	0	1	0	0	0	0	0	0	0	7.8
181787	145.495	181347	33	41	21.6	8.37	4.46	39	0.8	21	1	24.6094	3	74.6	19	50	42	8	50	2550	13	150	11	60	98	95	3	16	16	16	13	0	30.7692	4	3	2	0	1	1	0	0	0	0	0	0	0	20.8
181786	153.319	181346	36	39	23.1	7.03	4.97	37	0.78	10	0	25.2493	4	59.7	16.5	39.33	24.69	14.64	60.67	2250	10	225	10.2	60	90	80	10	9	8	8	5	0	60	3	3	1	0	1	0	1	0	0	0	0	0	0	7.4
181794	132.371	181353	34	34	24.3	7.65	2.92	23	0.57	15	0	21.8776	2	31.83	5	48.88	40.36	8.52	51.12	2250	10	225	13.5	60	95	90	5	11	9	8	7	0	0	0	3	2	0	0	1	0	0	0	0	0	0	0	5.2
181809	136.409	181367	35	35	22.5	5.72	3.07	23	0.62	5	1	20.7612	1.2	153.1	7	51	44	7	49	3375	15	225	8.3	45	98	96	2	8	7	6	6	0	50	3	5	1	0	0	1	0	0	0	0	0	0	0	6.2
181803	148.271	181362	34	35	25	5.75	4.01	19	0.59	17	0	19.3792	2.5	93.67	16	33.07	23.2	9.87	66.93	2100	12	150	10.9	35	98	95	3	14	13	12	7	1	85.7143	6	3	2	1	1	0	1	0	0	0	0	0	0	7.1
181811	129.594	181369	29	33	21.3	6.75	2.5	41	0.44	5	1	24.8971	4	87.3	18	51	42	9	49	2475	11	225	8.1	30	99	96	3	13	12	12	9	0	77.7778	7	3	2	1	1	1	0	0	0	0	0	0	0	8.2
181828	196.73	173104	28	32	18.6	6.97	6.98	31	0.4	9	1	24.1633	1.7	20.47	8	56.7	50.89	5.8	43.3	2475	11	225	9.2	33	99	97	2	11	10	10	9	0	66.6667	6	5	1	0	1	1	0	0	0	0	0	0	0	5.2
181849	154.581	181394	27	36	21.2	6.55	3.24	23	0.66	24	0	20.7612	2.6	207.4	14	52	46	6	48	2812.5	18	112.5	12.4	55	98	95	3	10	10	9	9	0	44.4444	4	3	1	0	1	1	0	0	0	0	0	0	0	5.2
181852	150.543	181397	28	27	24.1	6.09	3.45	41	0.71	8	1	24.623	4	37.63	3.5	45.58	35.4	10.18	54.42	3000	13	225	16.1	50	96	90	6	12	12	12	10	0	70	7	3	2	0	1	0	0	0	0	0	0	0	1	3.4
181860	123.79	181405	28	31	20.5	8.6	4.12	30	0.51	8	1	25.8806	2.5	83.6	15	30.28	25.9	4.38	69.72	2700	12	225	7.7	50	98	96	2	10	9	9	3	1	33.3333	1	3	1	0	0	0	1	0	0	0	0	0	0	3.8
181825	164.424	131473	28	33	22.8	5.7	3.25	17	0.4	10	1	24.8358	2	19.35	13.5	58.69	54	4.23	41.31	2175	11	150	14.1	35	98	95	3	10	9	8	8	0	87.5	7	3	2	0	1	1	0	0	0	0	0	0	0	5.2
181824	164.424	181379	27	28	20.2	6.83	2.9	44.7	0.29	7	1	23.1206	1.8	61.45	3	58.54	41.87	16.67	41.46	2250	10	225	8.3	40	98	95	3	15	14	13	10	0	60	6	3	2	0	1	0	0	0	0	0	0	0	1	6.6
181821	125.809	181376	30	37	22.6	8.47	1.89	27.53	0.29	12	0	26.4721	3.5	51.3	17.5	58	40	18	42	3150	14	225	11.1	40	95	90	5	10	9	8	8	0	37.5	3	3	1	0	1	1	0	0	0	0	0	0	0	3.8
181868	110.918	180567	32	28	22	5.89	2.92	53	0.54	16	1	21.9713	2	73.6	4	13.12	8.6	4.52	86.88	2250	10	225	6.9	35	98	95	3	8	8	8	7	0	42.8571	3	3	1	0	1	0	1	0	0	0	0	0	0	4
181878	168.715	181419	34	34	17.9	6.17	3.97	46	0.12	8	0	26.5731	2	34.3	13	42.23	32.52	9.71	57.77	2400	12	150	13.5	35	95	90	5	9	9	9	9	0	88.8889	8	3	2	0	1	1	0	0	0	0	0	0	0	5.2
181874	118.994	181415	28	35	17.5	6.21	4.65	45	0.5	6	1	24.5675	2.3	141.55	6	47.76	37.65	10.12	52.24	2475	11	225	7.9	55	98	92	6	13	13	12	10	0	70	7	3	2	0	0	1	0	0	0	0	0	0	0	5
181885	146	181424	29	31	23.7	6.8	4.24	29	0.4	12	1	22.3214	2	13.8	5.5	39.9	25.3	14.6	60.1	3150	17	150	10	35	97	95	2	11	11	11	10	0	100	10	3	1	1	1	0	0	0	1	0	0	0	0	5.2
181905	104.86	180380	35	39	20.5	3.82	3.49	18.49	0.12	19	1	21.9713	4	41.56	9	35.58	26	9.13	64.87	2250	10	225	10.8	24	99	96	3	16	16	15	14	0	64.2857	9	3	2	1	1	0	1	0	0	0	0	0	0	5.2
181901	171.491	181438	30	35	20.5	6.16	2.11	65	0.62	10	1	28.2933	2.6	63.45	6	82.68	75.2	7.48	17.32	2700	10	225	13.2	35	98	95	3	13	12	12	11	0	72.7273	8	3	2	0	1	1	0	0	0	0	0	0	0	5.7
181904	203.797	181440	31	28	19.7	9.02	3.86	46	0.3	13	1	25.1024	2.5	29.12	4	36.76	30.39	6.37	63.24	2700	12	225	10.9	25	98	96	2	14	13	11	10	0	80	8	5	1	0	1	0	1	0	0	0	0	0	0	4
181915	159.376	181447	29	28	22.1	3.52	2.59	139	0.65	6	1	26.5731	3	243	13	32	27	5	68	2925	13	225	9.6	35	97	95	2	20	18	17	16	0	25	4	5	1	0	0	0	1	0	0	0	0	0	0	5.2
181925	162.405	181455	29	29	22.19	6.97	4.59	93	0.78	19	1	31.8339	2	41.36	4.5	20.77	18.84	1.93	79.23	2850	14	150	13.2	35	95	90	5	10	10	10	9	0	100	9	3	2	0	1	0	1	0	0	0	0	0	0	4
181933	121.518	181462	29	29	20	6.24	5.39	20	0.29	18	1	22.4913	3	92.92	8	51.61	44.44	7.17	48.39	2437.5	14	150	14.2	45	98	95	3	14	13	12	12	0	91.6667	11	3	1	1	1	1	0	0	0	0	0	0	0	4.1
181942	124.799	181469	30	32	23.4	7.22	3.53	69	0.45	16	1	21.7993	2	35.64	13.5	39.72	30.84	8.88	60.28	3150	14	225	11.8	40	98	95	3	12	10	10	9	0	66.6667	6	3	2	0	0	0	1	0	0	0	0	0	0	4.2
181970	203.292	171674	25	29	20.3	6.53	3.87	22	0.82	14	1	31.378	3	54.45	7.5	49.54	34.86	14.68	50.46	2475	11	225	10.8	60	98	90	8	10	8	7	7	0	71.4286	5	3	2	0	1	1	0	0	0	0	0	0	0	5
181979	178.558	181498	31	35	24.6	8.53	4.65	26	0.53	9	1	28.3266	1.2	63.95	4	42.19	27.73	14.45	57.81	2700	12	225	13.9	40	99	97	2	12	11	11	10	0	70	7	3	2	0	1	0	1	0	0	0	0	0	0	4.4
181993	136.157	181510	24	28	20.5	7	3.05	46	0.45	11	1	21.6713	6	80.26	6	43.57	31.95	11.62	56.43	1650	11	150	10.1	45	98	96	2	15	14	13	10	0	70	7	5	1	0	1	0	1	0	0	0	0	0	0	4.6
181982	135.652	152305	33	32	21.7	5.82	8.02	38	0.1	20	0	18.1662	2	110.9	6	51	43	8	49	2475	11	225	14.1	50	98	95	3	16	14	12	12	0	66.6667	8	3	2	0	1	1	0	0	0	0	0	0	0	5.2
181983	121.518	181500	33	32	17.7	6.84	7.97	17	0.55	16	1	29.0548	2	52.95	3	33.02	33.02	6.13	60.85	1762.5	11	150	13.6	60	90	80	10	14	14	13	10	0	80	8	5	1	1	1	0	0	0	0	0	0	0	1	4.9
181997	109.403	180155	28	31	20.9	6.47	1.44	47	0.55	11	1	26.8745	3	20.43	3.5	29.89	25.54	4.35	70.11	2025	9	225	8.9	40	90	80	10	8	7	6	4	1	75	3	3	2	0	0	0	0	1	0	0	0	0	0	2.6
181998	115.461	181514	34	28	24.4	6.25	2.64	36	0.57	3	1	26.1962	2.6	59.95	4.5	69.33	56.67	12.67	30.67	3375	15	225	9.1	50	98	95	3	10	8	8	6	0	50	3	3	2	0	1	1	0	0	0	0	0	0	0	2.8
182000	104.356	181516	31	33	23.4	7.15	6.48	37	0.58	19	0	23.255	2	89.26	17	55.22	36.94	18.28	44.78	3525	19	150	14.8	60	98	95	3	9	9	9	8	0	87.5	7	5	1	0	1	1	0	0	0	0	0	0	0	5.8
182032	131.361	181541	27	28	19.7	4.76	21.44	63	0.74	24	1	23.5078	3	76.5	3.5	52	37	15	48	1912.5	11	150	11	50	98	95	3	22	19	18	14	0	50	7	5	1	0	1	0	0	0	0	0	0	0	1	2.9
182040	163.919	181549	29	29	22.7	6.8	2.89	53	0.59	10	0	25.0135	2	104.6	4	53	44	9	47	2700	12	225	15.5	35	98	95	3	14	14	14	8	0	75	6	3	2	0	1	1	0	0	0	0	0	0	0	4.4
182045	123.537	181553	36	35	22.3	7.49	4.01	31	0.58	4	1	22.3214	7.2	90.4	13.5	54	44	10	46	2250	10	225	7.1	40	99	97	2	10	8	8	8	0	50	4	5	1	0	0	1	0	0	0	0	0	0	0	1.8
182052	116.975	181558	35	34	18.9	6.35	4.84	31	0.2	16	0	27.9904	2.3	49.16	4.5	45.53	39.43	6.1	54.47	1650	11	150	9.6	35	97	95	2	16	14	13	13	0	46.1538	6	5	1	0	1	1	0	0	0	0	0	0	0	6.4
182068	130.856	181569	37	39	19.7	8.15	4.36	56	0.28	10	0	26.1224	3	65.9	12.5	58	46	12	42	2700	12	225	11.3	40	98	95	3	9	9	7	6	0	33.3333	2	3	2	0	1	1	0	0	0	0	0	0	0	5.7
182088	144.738	181587	29	30	19.2	8.02	5.88	52	0.6	15	0	25.6055	2.5	60.7	5	66.26	52.67	13.58	33.74	1500	10	150	11.6	40	98	96	2	10	9	9	6	0	100	6	3	2	0	1	1	0	0	0	0	0	0	0	4.1
182136	127.071	181625	27	31	22.6	7.72	4.68	31	0.49	14	1	21.7993	4	43.4	7	59	46	13	41	2475	11	225	7	40	98	95	3	10	9	8	6	0	83.3333	5	3	1	0	0	1	0	0	0	0	0	0	0	4.3
182138	162.153	181627	28	36	21.5	6.38	5.01	30	0.53	14	0	24.7676	1.8	201.16	3	77.15	56.46	20.7	22.85	2475	12	187.5	10	50	98	96	2	10	10	9	7	0	57.1429	4	5	1	0	1	0	0	0	0	0	0	0	1	8.4
182140	124.547	181629	30	32	18.6	9.37	3.97	34	0.3	15	1	19.6072	3	43.36	5	63.13	54.38	8.76	36.87	1912.5	11	150	9.6	35	98	95	3	11	9	9	4	1	50	2	5	1	0	1	1	0	0	0	0	0	0	0	9
182153	168.967	172885	37	41	23.4	10.33	3.47	33	0.55	6	0	25.4327	2	117.1	8	53	47	6	47	2700	12	225	13.6	35	98	96	2	13	13	13	12	0	41.6667	5	3	2	0	1	1	0	0	0	0	0	0	0	5.7
182166	106.375	181651	32	34	19.1	5.12	3.33	15.24	0.04	11	0	25.0995	1.5	73.74	4	30.35	23.04	7.32	69.65	2025	9	225	8.2	25	98	95	3	11	9	9	8	0	62.5	5	5	1	0	0	0	1	0	0	0	0	0	0	5.1
182177	179.567	181659	28	28	21.6	10.32	10.68	23	0.39	15	1	21.5139	2.5	30.83	10	28.7	19.91	8.8	71.3	2700	12	225	13.2	35	99	96	3	13	13	13	11	0	72.7273	8	5	1	0	0	0	1	0	0	0	0	0	0	5.5
182233	73.0595	181708	32	34	18.97	5.43	3.25	32	0.22	7	1	24.8016	2.5	62.8	1	46	33	13	54	2700	12	225	8.9	40	97	94	3	10	8	8	7	0	57.1429	4	5	1	0	0	0	0	0	0	0	0	0	1	2.4
182231	127.575	181706	29	33	23.4	9.16	10.83	28	0.27	24	1	20.7967	1.6	37.14	7.5	36.32	30.94	5.38	63.68	2400	12	187.5	11.3	45	98	94	4	11	9	6	6	0	66.6667	4	3	2	0	0	0	1	0	0	0	0	0	0	4.4
182268	89.1581	181738	38	36	16.7	7.59	4.47	86	0.37	16	1	19.1406	1.5	49.36	4	48.18	39.68	8.5	51.82	3637.5	17	187.5	10.7	50	98	96	2	9	8	8	6	0	100	6	3	2	0	0	1	0	0	0	0	0	0	0	6.5
182265	80.4189	181735	31	31	18.66	5.87	5.96	26	0.32	20	0	23.3844	2	61.9	6.5	56	43	13	44	1050	8	112.5	6.4	40	97	94	3	12	9	8	7	0	57.1429	4	3	1	0	0	1	0	0	0	0	0	0	0	5.2
182267	83.6386	181737	31	29	20.83	6.97	6.5	130	0.62	18	1	22.1443	2	40.77	6	32.35	27.94	4.41	67.62	2662.5	14	150	13.9	40	98	95	3	12	12	10	6	1	83.3333	5	3	2	0	0	0	1	0	0	0	0	0	0	3.4
182320	78.5791	181778	30	28	22.15	9.16	3.84	39	0.29	13	1	24.2215	3	60.45	9	42.98	37.19	5.79	57.02	2850	14	150	10.9	30	99	97	2	13	13	13	11	0	63.6364	7	5	1	0	0	1	0	0	0	0	0	0	0	4.1
182383	85.4784	181831	37	38	23.31	7.54	2.75	68	0.23	9	1	27.5482	0.9	33.8	4	54.68	46.31	8.37	45.32	2700	12	225	10.8	35	99	97	2	12	10	10	7	0	71.4286	5	5	1	0	0	1	0	0	0	0	0	0	0	3.8
182382	74.4394	181830	35	39	21.87	5.22	2.97	33	0.67	11	0	31.6991	3	58.2	3	58.37	53.65	4.72	41.63	2475	11	225	12.6	33	99	97	2	12	12	12	8	0	75	6	3	2	0	0	0	0	0	0	0	0	0	1	2.6
182415	89.1581	181859	31	38	24.22	5.41	4.02	30.11	0.13	11	1	18.8189	2	90.92	6	37	30.77	6.23	63	2700	12	225	16	35	98	96	2	8	6	6	5	0	80	4	3	2	0	0	0	1	0	0	0	0	0	0	3.4
182417	103.877	181861	26	26	22.67	7.96	5.17	72	0.41	10	1	25.9516	2.5	34.97	8.5	47.62	43.81	3.81	52.38	2700	12	225	8.2	45	97	94	3	10	10	9	6	0	66.6667	4	5	1	0	0	1	0	0	0	0	0	0	0	6.5
182505	90.078	181927	33	30	25.3	5.63	2.2	21	0.48	18	1	23.0546	4	111.2	7	47	35	12	53	3000	15	150	9.8	35	98	95	3	13	9	8	8	0	100	8	ET cancelled	ET cancelled	0	0	1	0	0	0	0	0	0	0	3.5
130581	42.109	130462	37	43	19.4	5.98	4.47	90	0.46	10	1	21.2245	1	13.4	7	15	10	5	85	2475	11	225	17.2	35	98	95	3	7	6	5	5	0	80	4	3	2	1	1	0	0	0	0	1	0	0	0	8.9
131351	28.6669	131106	30	34	17	12.04	6.02	69	0.39	5	0	21.2306	2	76.9	5.9	35.2	13.6	11.2	64.8	2250	10	225	8.6	40	96	90	6	12	9	9	4	1	75	3	3	2	0	0	0	1	0	0	0	0	0	0	6.2
131580	37.505	131291	35	35	22	6.17	5.36	29	0.48	6	0	25.0995	3	29.4	7.8	58.5	28.2	12.3	41.5	2250	10	225	13.5	30	92	90	2	1	1	1	1	0	0	0	2	1	0	1	0	1	0	0	0	0	0	0	2.8
131574	37.7314	131285	38	37	21.4	7.58	2.72	24	0.25	8	0	20.679	3	29.53	8.9	59.38	16.67	20.83	40.63	1800	8	225	13.8	50	97	95	2	3	3	3	2	0	0	0	2	2	0	1	0	1	0	0	0	0	0	0	5.2
131575	55.301	131286	31	31	29.2	4.95	3.32	18	0.57	10	1	22.3214	2	59.67	8	79.9	38.66	12.37	20.1	2925	13	225	13.7	60	95	90	5	13	12	10	7	0	85.7143	6	3	2	0	0	1	0	0	0	0	0	0	0	3
131594	40.9513	131299	34	46	23.5	8.789	5.86	43.7	1.86	8	0	26.3465	7.5	96.8	9	55	40.9	5.8	45	2850	11	225	10.19	50	97	95	2	4	4	3	2	1	0	0	2	2	0	1	1	0	0	0	0	0	0	0	5.2
131595	33.3706	131300	22	37	24	5.98	2.96	12	0.17	10	1	28.7105	2.5	33.53	4.09	39.45	21.1	11.01	60.55	2250	10	225	12.7	50	95	90	5	21	20	19	11	0	63.6364	7	3	2	0	1	0	1	0	0	0	0	0	0	12.4
131592	35.7608	131297	33	37	18.1	8.61	3.5	30	0.36	10	1	25.0995	2	160.57	12.3	94.64	45.59	24.9	5.36	2250	10	225	12.5	60	95	90	5	4	4	4	4	0	100	4	3	2	0	1	1	0	0	0	0	0	0	0	2.3
131600	30.2041	131304	32	36	20.4	4.74	7.56	46	0.59	24	0	24.2215	4	59.2	24.4	57.3	42.6	7.3	42.7	1200	8	150	9.199	60	95	90	5	14	13	11	9	0	44.4444	4	3	2	0	1	1	0	0	0	0	0	0	0	5.2
131639	98.6947	131331	24	26	19.3	5.27	3.24	26	0.65	14	1	22.694	6	52.7	6.3	47.86	22.57	14.01	52.14	1350	9	150	12	45	95	90	5	13	9	8	8	0	87.5	7	ET cancelled	ET cancelled	0	0	0	1	0	0	0	0	0	0	6.3
131603	39.6156	110540	31	32	20.5	7.88	2.36	21	0.65	12	1	21.6049	4	29.53	4.9	29.86	9.03	6.94	70.14	2025	9	225	16	40	95	90	5	7	7	5	4	0	75	3	3	2	0	1	0	1	0	0	0	0	0	0	5.2
131608	146.832	131310	27	28	21.4	5.59	2.04	17	0.32	8	0	18.5911	4	115.25	12.4	33.1	8.9	11.74	66.9	2925	13	225	9.4	50	95	90	5	13	12	12	9	0	66.6667	6	ET cancelled	ET cancelled	0	0	0	1	0	0	0	0	0	0	3.3
131628	41.0848	131324	25	22	20.3	6.53	4.03	34	0.69	20	1	27.3588	1	39.2	10	58.3	32.74	10.76	41.7	1200	8	150	8.6	30	95	90	5	9	9	6	3	1	66.6667	2	3	2	0	0	1	0	0	0	0	0	0	0	4.4
131626	28.1298	131322	28	32	20	5.95	4.47	32	0.28	17	0	22.2291	4	159.94	10	84.62	30.77	30.77	15.38	1350	9	150	11.6	40	95	90	5	21	18	17	14	0	78.5714	11	3	2	0	1	0	0	1	0	0	0	0	0	5.7
131658	27.4538	131350	27	24	23.5	7.98	6.45	19	0.42	10	1	26.7299	1.5	52.17	7.7	33.96	14.62	8.96	66.04	2100	10	225	11.7	60	95	90	5	10	10	10	8	0	75	6	ET cancelled	ET cancelled	0	0	0	1	0	0	0	0	0	0	4.4
131622	31.2295	121904	27	29	21.2	5.62	5.13	35	0.48	18	0	22.8571	2	50.1	7.7	47.7	2.6	16.2	52.3	1200	8	150	6.3	70	95	90	5	15	12	12	8	0	37.5	3	3	3	0	1	0	0	1	0	0	0	0	0	5.2
131627	140.889	131323	27	38	18.7	6.61	2.04	40	0.31	6	1	20.9572	2	15.1	4.8	64.2	8.6	24.5	35.8	3600	16	225	12	40	95	90	5	10	10	9	8	0	37.5	3	3	2	0	1	0	1	0	0	0	0	0	0	7.7
131666	42.8684	131355	41	39	23.2	8.99	3.74	79	0.13	5	0	25.42	3	20.1	6.3	67.34	22.45	24.49	32.65	3600	16	225	11.6	20	95	90	5	1	1	1	1	0	0	0	2	1	0	0	0	1	0	0	0	0	0	0	2.8
131642	39.4372	131334	32	30	23.1	3	1.79	189	0.06	10	1	28.3675	1.5	74.7	8.69	51.9	36.9	7	48.1	2475	11	225	14.5	40	98	95	3	6	6	6	4	0	100	4	3	2	1	1	1	0	0	0	0	0	0	0	5.5
131636	37.7766	100253	32	37	23.4	5.31	4.559	25	0.42	17	0	24.6755	0.7	131.69	14.9	63.8	37.2	6.3	36.2	1687.5	9	187.5	12.1	70	95	90	5	4	3	3	3	0	0	0	3	2	0	0	1	0	0	0	0	0	0	0	5.2
131640	35.9003	131332	30	29	19.7	5.57	3.64	27	0.52	7	1	23.03	4	28.47	13.7	27.16	11.11	7.41	72.84	2475	11	225	7.5	50	95	90	5	7	4	4	4	0	75	3	3	2	0	0	0	1	0	0	0	0	0	0	3
131663	43.0475	131352	31	34	18.9	5.12	3.63	13	0.44	13	0	27.7447	4	34.76	4.4	30.97	12.39	8.85	69.03	2475	11	225	8.6	50	97	95	2	17	16	16	1	1	0	0	2	1	0	1	0	1	0	0	0	0	0	0	4.8
131659	33.469	130504	28	29	16.8	6.94	3.97	37	0.13	13	0	20.7612	2	34.45	4.3	15.71	5.71	4.29	84.29	2250	10	225	8.6	40	90	80	10	8	8	4	4	1	25	1	3	2	0	1	0	1	0	0	0	0	0	0	5.2
131662	27.8865	120478	31	30	25.2	4.82	2.29	17	0.13	18	1	19.5918	2	52.2	8	59.8	34.5	10.4	40.2	1000	8	100	9.1	60	95	90	5	2	2	1	1	1	0	0	2	1	0	0	1	0	0	0	0	0	0	0	5.2
131665	45.3079	131354	34	36	20.2	5.28	4.16	25	0.18	5	1	26.7299	3	119.3	17.3	95.19	42.96	23.37	4.81	2700	12	225	9.4	60	98	95	3	6	3	2	2	1	0	0	2	2	0	1	1	0	0	0	0	0	0	0	6.3
131734	30.8028	131408	38	38	22	7	3.64	93	0.37	10	1	24.3418	2	13.4	6.3	50.7	9	25.3	49.3	27	12	225	9.4	50	95	90	5	2	2	1	1	1	100	1	ET cancelled	ET cancelled	0	0	0	0	0	1	0	0	0	0	6
131730	31.9089	131404	25	27	20.4	8.18	5.58	27	0.17	15	0	30.478	2	60.1	20.7	54.9	15.5	13.6	45.1	2025	11	225	12.9	60	97	95	2	23	21	21	18	0	100	18	ET cancelled	ET cancelled	0	0	0	1	0	0	0	0	0	0	5.2
131719	34.1024	130204	35	36	19.2	7.82	3.52	30	0.3	4	0	23.5102	1.5	36.6	7.2	59.8	34.7	10.9	40.2	2925	13	225	11	40	92	90	2	3	3	3	2	0	0	0	2	2	0	1	1	0	0	0	0	0	0	0	4.9
131724	35.5742	131399	29	33	17.5	20.57	7.73	12	0.31	6	0	23.3887	2.5	43.5	19.7	26	3	9.4	74	1575	7	225	9.5	35	95	90	5	2	2	2	2	0	0	0	2	2	0	0	0	1	0	0	0	0	0	0	6.3
131721	35.6676	131397	30	32	18.7	8.67	5.31	35	0.55	9	0	25.6489	3	76.8	9.9	32.6	1.7	10.7	67.4	2475	11	225	10.19	50	97	90	7	7	6	6	5	0	80	4	3	2	1	1	0	1	0	0	0	0	0	0	5.3
131768	33.7627	131436	34	36	18.3	9.89	2.5	27	0.33	6	1	25.3934	2	35.99	10.9	63.25	38.46	12.82	36.75	2025	9	225	9.4	40	95	90	5	7	4	3	1	1	0	0	ET cancelled	ET cancelled	0	0	1	0	0	0	0	0	0	0	4.5
131764	33.0736	131432	30	32	18.3	7.97	6.03	16	0.37	9	0	23.5294	2	172.2	13.5	52.5	27.9	6.1	47.5	2925	13	225	10.4	45	95	90	5	6	6	5	1	1	0	0	2	1	0	1	0	1	0	0	0	0	0	0	3.8
131763	32.4714	131431	35	39	21.5	5.46	4.33	38	0.38	14	0	25.7117	2	25.84	7.4	8.33	1.79	2.38	91.67	1350	9	150	7.9	40	95	90	5	14	9	8	7	1	42.8571	3	3	2	0	1	0	1	0	0	0	0	0	0	5.2
131762	32.6734	131430	24	28	27.4	4.11	2.74	28	0.4	13	0	20.1092	1.2	67.18	4.5	78.75	31.87	23.44	21.25	2475	11	225	11.5	100	99	95	4	8	8	8	6	0	66.6667	4	3	2	0	1	0	1	0	0	0	0	0	0	5.9
131770	34.7256	121404	34	34	18.8	8.869	4.269	66	0.01	3	1	21.4533	3	27.8	12	75.9	38.1	15.1	24.1	3900	13	300	7	40	95	90	5	1	1	1	1	0	0	0	2	1	0	1	1	0	0	0	0	0	0	0	3.1
131765	37.505	131433	28	28	25.9	6.38	5.4	32	0.32	14	1	34.6809	1.5	52.91	4	65.45	33.55	11.96	34.55	1200	8	150	6.6	40	97	95	2	8	8	8	8	0	87.5	7	3	2	1	0	1	0	0	0	0	0	0	0	4.6
131773	34.9155	120262	30	34	20.3	6.43	2.77	57	0.4	10	0	22.1297	4	32.11	8.69	32.67	11.88	9.9	67.33	2137.5	10	225	11	40	95	90	5	18	18	18	13	0	69.2308	9	5	1	1	1	0	1	0	0	0	0	0	0	5.2
